# Supplementary material for: The Immunomodulatory Effect of Different FLT3 Inhibitors on Dendritic Cells
Source: Cancers (Basel). 2024 Nov 4;16(21):3719. doi: 10.3390/cancers16213719 (PMC11545830; doi:10.3390/cancers16213719)
Supplement: Supplementary file 1 [file cancers-16-03719-s001.zip]

Archive with 3 entries (3 files):
- Gel1.pdf
- Gel2.pdf
- Gel3.pdf
